# Supplementary material for: The Evidence for Diet as a Treatment in Migraine—A Review
Source: Nutrients. 2024 Oct 9;16(19):3415. doi: 10.3390/nu16193415 (PMC11478386; doi:10.3390/nu16193415)
Supplement: Supplementary file 1 [file nutrients-16-03415-s001.zip]

Archive with 1 entries (1 files):
- nutrients-3199643-supplementary.pdf
